# Supplementary material for: Coupling spatial segregation with synthetic circuits to control bacterial survival
Source: Mol Syst Biol. 2016 Feb 29;12(2):859. doi: 10.15252/msb.20156567 (PMC4770385; doi:10.15252/msb.20156567)
Supplement: Supplementary file 3 — Movie EV2 [file MSB-12-859-s003.zip]

Archive with 3 entries (2 files):
- Movie_EV2/
- Movie_EV2/Movie_EV2.avi
- Movie_EV2/Read_me-movie_EV2.rtf
