# Supplementary material for: Coupling spatial segregation with synthetic circuits to control bacterial survival
Source: Mol Syst Biol. 2016 Feb 29;12(2):859. doi: 10.15252/msb.20156567 (PMC4770385; doi:10.15252/msb.20156567)
Supplement: Supplementary file 4 — Code EV1 [file MSB-12-859-s004.zip]

Archive with 2 entries (1 files):
- Computational_Models/
- Computational_Models/MSB_models.m
