# Supplementary material for: Coupling spatial segregation with synthetic circuits to control bacterial survival
Source: Mol Syst Biol. 2016 Feb 29;12(2):859. doi: 10.15252/msb.20156567 (PMC4770385; doi:10.15252/msb.20156567)
Supplement: Supplementary file 4 — Code EV1 [file MSB-12-859-s004.zip › Computational_Models/MSB_models.m]

function [AUCsumCum] = MSB_models()

f_N = 2e-4; %Transport rate of cells
f_S = 0.6; %Transport rate of nutrients
f_A = 0.6; %Transport rate of antibiotics
f_B = 0.1; %Transport rate of BlaM

gamma1 = 2.0;%Kiling by antibiotics
gamma2 = 0.5; %Nutrient consumption
gamma3 = 0.2; %Intrinsic degradation of BlaM
beta1 = 0.8; %Recovery of nutrients
beta2 = 5; %BlaM production
sigma1 = 0.2; %Half-maximal constant for antibiotics
g_0 = 0.05; %% the minimum threshold above which lysis can happen. Cells growing too slowly won't be lysed.

%%$Initialization
thresholdcurve = [];
thresholdcurve2 = [];
delta_d = [];
delta_d2 = [];
AUCsum = [];
AUCsumCum = [];

%%%Initial values for variables
var_N0 = 0.01;%Change this parameter for increasing sampling size for initial density.
var_S0 =1;%Change this parameter for different nutrient levels
var_A0 =0.8;%Change this parameter for controlling initial antibiotic concentration.
var_V = 0.1;%Change this parameter for controlling volume ratio.
var_period = 1; %Change this parameter for controlling pusling period. 
fintspan = 100; %This determines how long simulation runs.
duration = 1/(7.5); %Duration of the pulsing.
Dilution_ratio = 1; %Dilution ratio during pulsing


%%%Variables are designated to their corresponding parameters
N0 = var_N0;
S0 = var_S0;
A0 = var_A0;
V = var_V;
period = var_period;
var_frequency = 1./var_period;
variable = A0;

%%%Initialization for figures
holdfig4 = [];
holdfig4out = [];
holdfig4t = [];
AUC11 = [];
vectorsize = length(var_A0);
h = zeros(vectorsize,1);    
clr = lines(vectorsize);    

options = odeset('MaxStep',0.05);
k = 1;
i = 1;


%%%Solving for ODE for MSB-Chamber two compartment model
for S0 = var_S0; %Variable through the first loop
    
for A0 = var_A0;  %Embedded loop for another variable (E.g., N0, and S0).
tspan = [0 fintspan]; %Time of simulation
y0 = [N0; 0; 0; 0; 0; S0; A0; 0]; %Initial values for ODE equations
[t,y] = ode45(@eom, tspan, y0, options); %Solve function for ODE

Qy = y(:,1)-y(:,5); %Difference between the densities of MSB and Chamber
AUC = trapz(t, Qy); %Measuring area under the curve of density difference

thresholdcurve = [thresholdcurve y(end,1)]; %Threshold for survival in MSB
thresholdcurve2 = [thresholdcurve2 y(end,5)]; % Threshold for survival in Chamber

delta_d = [delta_d; Density_difference]; %Collecting difference in density between MSB and Chamber
AUCsum = [AUCsum; AUC]; %Collecting AUC values

%%%Figures--Time courses
% 
% figure(1);%%Generates dynamics of each component (n, s, a, b) over time.
% hold on;
% subplot(2, 2, 1);
% hold on;
% 
% h(i) = plot(t, y(:,1), 'Color',clr(i,:));
% xlabel 'Time'; ylabel 'N1';
% title 'Concentration of N1 vs. Time'
% plot(t, y(:,5), 'Color',clr(i,:), 'LineWidth', 2)
% ylim([0 1.2])
% axis square;
% 
% subplot(2, 2, 2);
% hold on;
% plot(t, y(:,2), t, y(:,6), 'Color',clr(i,:))
% xlabel 'Time'; ylabel 'S1';
% title 'Concentration of S1 vs. Time'
% ylim([0 1.2])
% axis square;
% 
% subplot(2, 2, 3);
% hold on;
% plot(t, y(:,3), t, y(:,7), 'Color',clr(i,:))
% xlabel 'Time'; ylabel 'A1';
% title 'Concentration of A1 vs. Time'
% axis square;
% 
% subplot(2, 2, 4);
% hold on;
% plot(t, y(:,4), t, y(:,8), 'Color',clr(i,:))
% xlabel 'Time'; ylabel 'B1';
% title 'Concentration of B1 vs. Time'
% axis square;

% figure (2); %%Generates 3 by 3 plot in Figure 4C. 
% hold off;
% 
% subplot(3, 3, k);
% hold off;
% 
% hy = semilogy(t, y(:,1), t, y(:,5), 'g--', 'LineWidth', 3);
% set(hy, 'Color', [0,0.5,0]);
% ylim([1e-10 1.2])
% xlim([0 100])


i = i+1;

k = k+1;
end

delta_d2 = [delta_d2 delta_d]; %Collecting difference in density differences
delta_d = []; %Initialization for the next loop

%%%Initialization for the next loop
thresholdcurve = [];
thresholdcurve2 = [];
i = 1;


AUCsumCum = [AUCsumCum AUCsum];%Collecting AUC values
AUCsum = [];

end


function dydt = eom(Time,y)


g_in = (y(2)/(1+y(2)))*(1-y(1));%Growth term in MSB
l_in = max((y(3)/(sigma1+y(3))) * g_in - g_0, 0);%Lysis term in MSB
g_out = (y(6)/(1+y(6)))*(1-y(5));%Growth term in Chamber
l_out = max((y(7)/(sigma1+y(7)))* g_out - g_0, 0);%Lysis term in Chamber

Pulsing = pulses(Time, 0.0, period, duration); %Controls pulse period and duration
Density_difference = y(1) - y(5); %Calculates difference in densities between MSB and Chamber

%%%ODE equations for Full BlaM model
dydt = [g_in*y(1)-gamma1*l_in*y(1)+f_N*(y(5)-y(1));%Density inside MSB
        -gamma2 * g_in * y(1)+ beta1 * gamma1 * l_in * y(1)+f_S*(y(6)-y(2));%Nutrient concentration in MSB
        -(y(4)*y(3))/(1+y(3))+f_A*(y(7)-y(3)); %Antibiotic concentration in MSB
        -gamma3 * y(4) + beta2 *gamma1*l_in * y(1)+f_B*(y(8)-y(4));%BlaM concentration in MSB
        g_out*y(5)-gamma1*l_out*y(5)+f_N*V*(y(1)-y(5))-Dilution_ratio * Pulsing * y(5);%Density in Chamber
        -gamma2 * g_out*y(5)+beta1 * gamma1 *l_out*y(5)+f_S*V*(y(2)-y(6))+Dilution_ratio * Pulsing * (S0-y(6)); %Nutrient concentration in Chamber
        -(y(8)*y(7))/(1+y(7))+f_A*V*(y(3)-y(7))+ Dilution_ratio * Pulsing * (A0-y(7));%Antibiotic concentration in Chamber
        -gamma3 *y(8)+beta2 *gamma1*l_out*y(5)+f_B*V*(y(4)-y(8))-Dilution_ratio * Pulsing * y(8);%BlaM concentration in Chamber
        ];

end

  
%%%% Liquid culture model


%%%Initialization
thresholdcurve = [];
Col_FindInd = [];

vectorsize = length(var_N0);
h = zeros(vectorsize,1); 
clr = lines(vectorsize);    
i = 1;


%%%Solving for ODE in liquid culture
for A0 = var_A0; %Initial concentration of antibiotics
for N0 = var_N0; %Initial densities
tspan = [0 fintspan]; %Duration for simulation
y0 = [N0; S0; A0; 0]; %Initial parameter values
[t,y] = ode45(@eom_l, tspan, y0, options); %Solves for ODE


% %%%Figures--Time courses for liquid culture model
% figure(4);
% 
% hold on;
% subplot(2, 2, 1);
% hold on;
% h(i) = plot(t, y(:,1), 'Color',clr(i,:));
% xlabel 'Time'; ylabel 'N1';
% title 'Concentration of N1 vs. Time'
% ylim([0 1.2])
% 
% subplot(2, 2, 2);
% hold on;
% plot(t, y(:,2),'Color',clr(i,:));
% xlabel 'Time'; ylabel 'S1';
% title 'Concentration of S1 vs. Time'
% ylim([0 1.2])
% 
% subplot(2, 2, 3);
% hold on;
% plot(t, y(:,3),'Color',clr(i,:))
% xlabel 'Time'; ylabel 'A1';
% title 'Concentration of A1 vs. Time'
% ylim([0 1.2])
% 
% subplot(2, 2, 4);
% hold on;
% plot(t, y(:,4),'Color',clr(i,:))
% xlabel 'Time'; ylabel 'B1';
% title 'Concentration of B1 vs. Time'
% ylim([0 1.2])

thresholdcurve = [thresholdcurve y(end,1)]; %Collecting density threshold curve for each simulation 

end

%Initialization
FindInd = [];

%Finding threshold density for survival and indexing the value
K = find(thresholdcurve < 0.1, 1, 'last');
FindInd = var_N0(K);


if length(FindInd)< 1
  FindInd = 0;
end

%Initialization for the next loop
thresholdcurve = [];
Col_FindInd = [Col_FindInd FindInd]; %Collecting data for threshold initial density
end


%%%Solving ODE for liquid culture
function dydt = eom_l(Time,y)
g = (y(2)/(1+y(2)))*(1-y(1));
l = max((y(3)/(sigma1+y(3)))*g-g_0,0);

dydt = [g*y(1)-gamma1*l*y(1);%Density
        -gamma2 * g * y(1)+ beta1 * gamma1 * l * y(1);%Nutrient concentration
        -(y(4)*y(3))/(1+y(3));%Antibiotic concentration
        -gamma3 * y(4) + beta2 *gamma1* l * y(1); %BlaM concentration
        ];
end

% %%heatmap %%Generates heatmap in Figure 4B
% figure(3);
% heatmap(real(AUCsumCum'));


%%%Pulsing function for simulating pulsing flow conditions

function p = pulses(T,T0,T1,T2)
    n = floor((T - T0)/T1);
    p = ((T >= n*T1 + T0 ) && (T < T0 + n* T1 + T2));
end

%%%Writes a file that contains the following output data for further
%%%analysis
% OutputData = [variable; Col_FindInd; AUCsumCum];
% csvwrite('data_collect_MSB.csv', OutputData)

end
